# Supplementary material for: Hidden challenges behind ecosystem services improvement claims
Source: iScience. 2022 Aug 13;25(9):104928. doi: 10.1016/j.isci.2022.104928 (PMC9440298; doi:10.1016/j.isci.2022.104928)
Supplement: Table S4. Change rate of China’s ecosystem services (ES) in 2000–2020, related to Figure 1 [file mmc2.xlsx]

## Sheet: TableS4
Table S4. Change rate of China's ecosystem services (ES) in 2000-2020, Related to Figure 1.
Province	Ecosystems	ES (sej·yr-1)		ES change rate	Ecosystem area in 2000 (ha)
		2000	2020	（2000-2020）
Beijing	Forest	9.21e+20	1.44e+21	0.57	384000
	Shrub	3.37e+20	3.27e+20	-0.03	176000
	HCG	7.48e+19	8.74e+19	0.17	99600
	MCG	1.23e+19	1.61e+19	0.31	15100
	LCG	4.65e+18	4.89e+18	0.05	7070
	Wetland	0	1.19e+18	-	0
	Lake	0	0	-	0
	R/P	2.33e+19	2.71e+19	0.16	28700
	River	7.51e+20	1.03e+21	0.37	6810
	Subtotal	2.12e+21	2.93e+21	0.38	717000
Tianjin	Forest	4.01e+19	8.56e+19	1.14	20500
	Shrub	5.54e+18	7.5e+18	0.35	3170
	HCG	1.14e+19	9.28e+18	-0.18	10700
	MCG	1.38e+19	8.8e+18	-0.36	10300
	LCG	3.53e+17	2.37e+17	-0.33	306
	Wetland	1.77e+18	1.78e+18	0.01	2810
	Lake	0	1.73e+18	-	0
	R/P	1.53e+20	1.81e+20	0.18	120000
	River	2.37e+19	2.31e+19	-0.02	30500
	Subtotal	2.5e+20	3.19e+20	0.28	198000
Hebei	Forest	3.54e+21	4.96e+21	0.4	1660000
	Shrub	2.69e+21	3.2e+21	0.19	1480000
	HCG	1.45e+21	1.96e+21	0.35	2010000
	MCG	7.34e+20	8.15e+20	0.11	964000
	LCG	1.31e+20	1.35e+20	0.04	184000
	Wetland	2.06e+19	1.85e+19	-0.1	105000
	Lake	1.34e+19	1.95e+19	0.46	19800
	R/P	5.64e+19	1.77e+20	2.13	72200
	River	7.42e+20	4.04e+19	-0.95	91500
	Subtotal	9.38e+21	1.13e+22	0.21	6590000
Shanxi	Forest	3.69e+21	5.74e+21	0.56	1770000
	Shrub	2.93e+21	3.99e+21	0.36	1580000
	HCG	8.01e+20	1.07e+21	0.34	1100000
	MCG	7.16e+20	9.32e+20	0.3	1120000
	LCG	1.19e+21	1.84e+21	0.54	2100000
	Wetland	2.17e+18	1.27e+18	-0.41	3240
	Lake	3.15e+18	1.82e+18	-0.42	3320
	R/P	1.73e+19	2.65e+19	0.53	19800
	River	8.17e+21	9.42e+21	0.15	36600
	Subtotal	1.75e+22	2.3e+22	0.31	7730000
Inner Mongolia	Forest	2.67e+22	3.37e+22	0.26	11200000
	Shrub	3.01e+21	4.05e+21	0.35	1930000
	HCG	1.26e+22	1.71e+22	0.36	21900000
	MCG	7.47e+21	1.04e+22	0.39	17200000
	LCG	4.62e+21	5.74e+21	0.24	9910000
	Wetland	4.17e+20	4.89e+20	0.17	1930000
	Lake	8.03e+20	8.08e+20	0.01	620000
	R/P	2.67e+19	5.2e+19	0.95	58300
	River	5.33e+19	8.53e+19	0.6	184000
	Subtotal	5.57e+22	7.23e+22	0.3	64900000
Liaoning	Forest	9.24e+21	1.36e+22	0.47	3850000
	Shrub	7.43e+20	9.15e+20	0.23	363000
	HCG	3.04e+19	1.01e+20	2.31	40500
	MCG	6.04e+20	2.76e+20	-0.54	726000
	LCG	5.74e+19	2.16e+19	-0.62	99700
	Wetland	3.93e+19	3.12e+19	-0.21	124000
	Lake	7.89e+18	3.59e+18	-0.55	24800
	R/P	6.61e+19	1.91e+20	1.89	99600
	River	5.51e+20	7.5e+20	0.36	90600
	Subtotal	1.13e+22	1.59e+22	0.4	5420000
Jilin	Forest	1.7e+22	2.28e+22	0.34	6890000
	Shrub	5.78e+20	4.64e+20	-0.2	292000
	HCG	1.99e+20	3.21e+20	0.62	277000
	MCG	3.71e+20	2.51e+20	-0.32	427000
	LCG	1.49e+19	2.93e+19	0.97	25300
	Wetland	1.53e+20	9.05e+19	-0.41	280000
	Lake	1.23e+20	1.18e+20	-0.04	160000
	R/P	3.54e+19	3.36e+19	-0.05	90600
	River	4.65e+20	6.19e+20	0.33	60700
	Subtotal	1.89e+22	2.47e+22	0.31	8500000
Heilongjiang	Forest	4.06e+22	5.08e+22	0.25	16400000
	Shrub	4.64e+21	1.52e+21	-0.67	2300000
	HCG	2e+21	1.72e+21	-0.14	2160000
	MCG	6.45e+20	5.76e+20	-0.11	773000
	LCG	2.78e+19	2.32e+19	-0.17	26700
	Wetland	4.19e+20	8.85e+20	1.11	2330000
	Lake	3.64e+20	4.08e+20	0.12	337000
	R/P	4.1e+19	6.95e+19	0.7	108000
	River	9.31e+20	1.29e+21	0.38	205000
	Subtotal	4.96e+22	5.73e+22	0.15	24600000
Shanghai	Forest	1.42e+18	1.26e+18	-0.11	762
	Shrub	0	0	-	0
	HCG	1.59e+18	3.54e+18	1.23	1030
	MCG	0	0	0	0
	LCG	0	0	0	0
	Wetland	0	0	0	0
	Lake	5.1e+18	5.17e+18	0.01	365
	R/P	3.45e+19	2.64e+19	-0.23	31000
	River	2.95e+20	2.51e+20	-0.15	134000
	Subtotal	3.33e+20	2.99e+20	-0.15	168000
Jiangsu	Forest	5.39e+20	5.83e+20	0.08	212000
	Shrub	5.69e+19	4.28e+19	-0.25	28500
	HCG	1.38e+20	1.3e+20	-0.06	119000
	MCG	1.45e+18	3.09e+17	-0.79	1370
	LCG	6.99e+17	6.33e+17	-0.09	965
	Wetland	1260000000000000	1280000000000000	0.02	2
	Lake	1.12e+21	1.18e+21	0.05	565000
	R/P	1.86e+20	3.2e+20	0.72	288000
	River	3.19e+20	3.42e+20	0.07	208000
	Subtotal	2.36e+21	2.6e+21	0.1	1420000
Zhejiang	Forest	1.49e+22	1.69e+22	0.13	5860000
	Shrub	3.18e+20	3.61e+20	0.14	144000
	HCG	1.96e+20	2.52e+20	0.29	168000
	MCG	4.07e+19	4.28e+19	0.05	34900
	LCG	2.53e+19	2.37e+19	-0.06	21800
	Wetland	0	1.9e+17	-	0
	Lake	9.97e+18	1.13e+19	0.13	17400
	R/P	1.01e+20	1.3e+20	0.29	121000
	River	2.89e+21	3.38e+21	0.17	76300
	Subtotal	1.85e+22	2.11e+22	0.14	6440000
Anhui	Forest	5.69e+21	6.66e+21	0.17	2310000
	Shrub	1.64e+21	2.04e+21	0.24	842000
	HCG	8.79e+20	1.1e+21	0.25	826000
	MCG	4.29e+17	9.02e+17	1.1	583
	LCG	5.61e+17	1.4e+18	1.5	819
	Wetland	9190000000000000	9880000000000000	0.07	21
	Lake	5.02e+20	5.19e+20	0.03	303000
	R/P	8.12e+19	1.04e+20	0.28	164000
	River	3.08e+20	2.99e+20	-0.03	133000
	Subtotal	9.1e+21	1.07e+22	0.18	4580000
Fujian	Forest	1.48e+22	1.52e+22	0.02	5650000
	Shrub	1.5e+21	1.7e+21	0.13	688000
	HCG	1.35e+21	1.41e+21	0.04	1130000
	MCG	7.22e+20	7.16e+20	-0.01	612000
	LCG	2.69e+20	2.27e+20	-0.16	233000
	Wetland	0	9.03e+17	-	0
	Lake	1.39e+18	5.96e+17	-0.57	2930
	R/P	3.89e+19	6.72e+19	0.73	45700
	River	1.53e+22	1.19e+22	-0.22	60200
	Subtotal	3.4e+22	3.12e+22	-0.08	8420000
Jiangxi	Forest	1.84e+22	2.16e+22	0.18	7380000
	Shrub	2.08e+21	2.18e+21	0.05	1020000
	HCG	5.77e+20	6.48e+20	0.12	504000
	MCG	2.57e+20	2.68e+20	0.04	235000
	LCG	1.03e+19	1.33e+19	0.29	10800
	Wetland	1.03e+20	5.99e+19	-0.42	91800
	Lake	3.25e+20	2.01e+20	-0.38	197000
	R/P	8.78e+19	8.73e+19	0	174000
	River	3.93e+21	4.41e+21	0.12	147000
	Subtotal	2.57e+22	2.95e+22	0.15	9760000
Shandong	Forest	1.19e+21	1.35e+21	0.13	539000
	Shrub	3.16e+20	3.19e+20	0.01	174000
	HCG	3.08e+20	2.17e+20	-0.29	388000
	MCG	4.94e+20	3.03e+20	-0.39	674000
	LCG	1.95e+20	1.25e+20	-0.36	259000
	Wetland	7.62e+18	1.64e+19	1.16	12600
	Lake	8.02e+19	7.77e+19	-0.03	83400
	R/P	1.35e+20	2.8e+20	1.07	193000
	River	3.33e+19	4.51e+19	0.35	105000
	Subtotal	2.76e+21	2.74e+21	-0.01	2430000
Henan	Forest	4.08e+21	4.71e+21	0.16	2040000
	Shrub	5.91e+20	7.02e+20	0.19	325000
	HCG	4.49e+20	5.08e+20	0.13	613000
	MCG	2.1e+20	1.96e+20	-0.07	264000
	LCG	2.92e+19	2.65e+19	-0.09	37600
	Wetland	7.49e+17	3.09e+16	-0.96	2000
	Lake	8.85e+16	2960000000000000	-0.97	353
	R/P	9.72e+19	1.35e+20	0.38	106000
	River	2.6e+22	2.32e+22	-0.11	109000
	Subtotal	3.14e+22	2.95e+22	-0.06	3500000
Hubei	Forest	9.86e+21	1.21e+22	0.23	4090000
	Shrub	4.25e+21	5.25e+21	0.23	2120000
	HCG	4.55e+20	5.68e+20	0.25	411000
	MCG	2.66e+20	3.76e+20	0.41	281000
	LCG	1.63e+19	1.92e+19	0.18	15000
	Wetland	1.53e+19	1.4e+19	-0.09	38400
	Lake	3.16e+20	3.4e+20	0.08	313000
	R/P	1.6e+20	1.89e+20	0.18	382000
	River	7.12e+22	9.47e+22	0.33	254000
	Subtotal	8.66e+22	1.14e+23	0.31	7900000
Hunan	Forest	2.13e+22	2.47e+22	0.16	9150000
	Shrub	1.75e+21	2.22e+21	0.27	919000
	HCG	6.95e+20	7.25e+20	0.04	642000
	MCG	1.29e+20	1.59e+20	0.24	132000
	LCG	6.31e+18	8.1e+18	0.28	7100
	Wetland	3.62e+19	5.38e+19	0.49	72900
	Lake	2.8e+20	2.23e+20	-0.2	214000
	R/P	7.71e+19	8.45e+19	0.1	196000
	River	2.66e+22	3.29e+22	0.24	204000
	Subtotal	5.09e+22	6.1e+22	0.2	11500000
Guangdong	Forest	2.17e+22	2.44e+22	0.12	9040000
	Shrub	1.29e+21	1.32e+21	0.03	630000
	HCG	7.41e+20	8.23e+20	0.11	722000
	MCG	1.16e+20	1.12e+20	-0.03	109000
	LCG	2.02e+18	1.65e+18	-0.18	1930
	Wetland	9.28e+17	4.3e+17	-0.54	903
	Lake	4.33e+17	4.16e+17	-0.04	769
	R/P	5.07e+20	3.78e+20	-0.25	517000
	River	2.82e+21	2.75e+21	-0.02	240000
	Subtotal	2.72e+22	2.98e+22	0.09	11300000
Guangxi	Forest	2.18e+22	2.3e+22	0.05	9240000
	Shrub	7.76e+21	8.77e+21	0.13	3920000
	HCG	1.92e+21	2.31e+21	0.21	1910000
	MCG	2.71e+20	3.37e+20	0.24	303000
	LCG	9.89e+18	9.36e+18	-0.05	12500
	Wetland	1.05e+17	1.36e+17	0.3	284
	Lake	1.09e+17	1.22e+17	0.12	319
	R/P	7.64e+19	8.17e+19	0.07	171000
	River	6.08e+22	7.34e+22	0.21	165000
	Subtotal	9.27e+22	1.08e+23	0.16	15700000
Hainan	Forest	4.14e+21	4.09e+21	-0.01	1520000
	Shrub	6.57e+20	5.89e+20	-0.1	286000
	HCG	1.41e+20	1.24e+20	-0.12	115000
	MCG	2.04e+19	1.89e+19	-0.07	22100
	LCG	1.81e+18	1.26e+18	-0.31	2070
	Wetland	8.29e+17	5.36e+17	-0.35	1520
	Lake	9.45e+16	6.87e+16	-0.27	173
	R/P	4.53e+19	6.21e+19	0.37	78900
	River	3.72e+20	2.91e+20	-0.22	16200
	Subtotal	5.38e+21	5.18e+21	-0.04	2040000
Chongqing	Forest	1.86e+21	5.56e+21	2	959000
	Shrub	1.95e+21	1.4e+21	-0.28	1080000
	HCG	1.41e+20	2.13e+20	0.52	146000
	MCG	9.08e+20	7.03e+20	-0.23	973000
	LCG	5.81e+19	5.16e+19	-0.11	53600
	Wetland	0	3.41e+17	-	0
	Lake	2.58e+17	3.8e+17	0.47	1010
	R/P	4.82e+18	1.12e+19	1.33	17700
	River	7.26e+21	9.95e+21	0.37	64200
	Subtotal	1.22e+22	1.79e+22	0.47	3290000
Sichuan	Forest	1.91e+22	2.56e+22	0.34	7170000
	Shrub	1.43e+22	1.7e+22	0.19	6270000
	HCG	5.8e+21	6.96e+21	0.2	4910000
	MCG	1.24e+22	1.5e+22	0.22	10400000
	LCG	2.1e+21	2.5e+21	0.19	1860000
	Wetland	4.13e+20	5.14e+20	0.25	331000
	Lake	2.83e+19	3.39e+19	0.2	34000
	R/P	1.66e+19	3.41e+19	1.06	70200
	River	1.37e+23	1.53e+23	0.12	148000
	Subtotal	1.91e+23	2.21e+23	0.16	31200000
Guizhou	Forest	6.04e+21	7.98e+21	0.32	2440000
	Shrub	8.17e+21	1.08e+22	0.32	4450000
	HCG	1.75e+20	2.54e+20	0.46	174000
	MCG	2.59e+21	3.6e+21	0.39	2770000
	LCG	3.83e+20	3.36e+20	-0.12	360000
	Wetland	0	2.5e+16	-	0
	Lake	7.62e+18	6.67e+18	-0.12	9190
	R/P	8.01e+18	2.87e+19	2.59	18700
	River	2.1e+22	2.27e+22	0.08	12200
	Subtotal	3.83e+22	4.57e+22	0.19	10200000
Yunnan	Forest	2.42e+22	2.78e+22	0.15	8830000
	Shrub	2.01e+22	2.22e+22	0.1	9290000
	HCG	7.49e+21	7.78e+21	0.04	5960000
	MCG	3.97e+21	4.35e+21	0.1	3070000
	LCG	4.05e+20	5.17e+20	0.28	277000
	Wetland	1.85e+19	6.3e+18	-0.66	10800
	Lake	2.13e+20	2.07e+20	-0.02	130000
	R/P	4.39e+19	7.57e+19	0.72	58900
	River	2.85e+22	2.54e+22	-0.11	75700
	Subtotal	8.5e+22	8.84e+22	0.04	27700000
Shannxi	Forest	4.64e+21	5.8e+21	0.25	1800000
	Shrub	2.5e+21	3.44e+21	0.38	1410000
	HCG	1.57e+21	2.26e+21	0.44	1660000
	MCG	3.01e+21	4.12e+21	0.37	4450000
	LCG	5.3e+20	9.4e+20	0.77	1370000
	Wetland	5.6e+17	6.94e+17	0.24	2430
	Lake	3e+18	1.3e+18	-0.57	4730
	R/P	1.5e+19	2.12e+19	0.41	25900
	River	3.31e+21	3.75e+21	0.13	70400
	Subtotal	1.56e+22	2.03e+22	0.31	10800000
Gansu	Forest	3.35e+21	3.93e+21	0.17	1360000
	Shrub	2.96e+21	3.62e+21	0.22	1550000
	HCG	1.2e+21	1.66e+21	0.38	2510000
	MCG	1.99e+21	3.22e+21	0.61	5720000
	LCG	1.85e+21	3.19e+21	0.73	5080000
	Wetland	2.03e+20	2.17e+20	0.07	238000
	Lake	3.74e+18	8.28e+18	1.21	3970
	R/P	3.7e+19	5.55e+19	0.5	26500
	River	2.51e+22	2.96e+22	0.18	56600
	Subtotal	3.67e+22	4.55e+22	0.24	16500000
Qinghai	Forest	7.37e+20	9.42e+20	0.28	285000
	Shrub	4.32e+21	5.34e+21	0.24	1970000
	HCG	1.79e+21	2.45e+21	0.37	2990000
	MCG	5.9e+21	8.27e+21	0.4	13000000
	LCG	8.66e+21	1.09e+22	0.26	20200000
	Wetland	1.64e+21	1.56e+21	-0.05	1600000
	Lake	2.7e+21	3.26e+21	0.21	1190000
	R/P	8.52e+19	2.71e+20	2.18	38500
	River	1.82e+22	2.18e+22	0.2	91400
	Subtotal	4.41e+22	5.53e+22	0.24	41400000
Ningxia	Forest	3.89e+19	6.21e+19	0.6	29600
	Shrub	8.49e+19	1.8e+20	1.12	113000
	HCG	4.61e+19	7.84e+19	0.7	95700
	MCG	2.16e+20	4.57e+20	1.11	1010000
	LCG	2.98e+20	6.29e+20	1.11	1160000
	Wetland	1.36e+18	3.09e+18	1.26	2620
	Lake	3.74e+18	4.59e+18	0.23	5480
	R/P	6.6e+18	1.77e+19	1.68	17400
	River	3.24e+21	4.12e+21	0.27	20700
	Subtotal	3.94e+21	5.55e+21	0.41	2450000
Xinjiang	Forest	4.03e+21	3.36e+21	-0.17	1920000
	Shrub	9.36e+20	6.34e+20	-0.32	885000
	HCG	6.7e+21	9.66e+21	0.44	10600000
	MCG	5.63e+21	6.2e+21	0.1	10800000
	LCG	8.72e+21	1.01e+22	0.16	23000000
	Wetland	3.31e+20	3.5e+20	0.06	420000
	Lake	1.17e+21	1.74e+21	0.49	552000
	R/P	1.67e+20	1.79e+20	0.07	133000
	River	1.21e+21	1.26e+21	0.04	183000
	Subtotal	2.89e+22	3.35e+22	0.16	48500000
Tibet	Forest	1.15e+22	2.52e+22	1.18	4710000
	Shrub	3.71e+21	8.85e+21	1.38	2020000
	HCG	1.11e+22	4.55e+21	-0.59	31400000
	MCG	6.69e+21	8.49e+21	0.27	28900000
	LCG	4.1e+21	8.97e+21	1.19	21600000
	Wetland	6.6e+19	6.77e+19	0.03	66700
	Lake	5.29e+21	7.51e+21	0.42	2530000
	R/P	5.62e+18	1.47e+19	1.61	2990
	River	1.88e+21	2.64e+21	0.4	111000
	Subtotal	4.44e+22	6.62e+22	0.49	91300000
Total		1.05e+24	1.25e+24	0.19	883000000
HCG: High coverage grassland; MCG: Medium coverage grassland; LCG: Low coverage grassland; R/P: Reservoir or pond.
