# Supplementary material for: Hidden challenges behind ecosystem services improvement claims
Source: iScience. 2022 Aug 13;25(9):104928. doi: 10.1016/j.isci.2022.104928 (PMC9440298; doi:10.1016/j.isci.2022.104928)
Supplement: Table S10. The LUCC transfer matrix of Shandong, Jilin and Heilongjiang Provinces from 2000 to 2020, related to Figure 2 [file mmc3.xlsx]

## Sheet: TableS10
Table S10. The LUCC transfer matrix of Shandong, Jilin and Heilongjiang Provinces from 2000 to 2020, Related to Figure 2.
(a) The LUCC transfer matrix of grasslands in Shandong province
Land use types	HCG to others	MCG to others	LCG to others	Others to HCG	Others to MCG	Others to LCG	The net loss of grassland (m2)	Percentage
Agriculture land							3590000000	0.69
Paddy field	6600000	5990000	2200000	1030000	1920000	134000	11700000
Dry land	1050000000	2550000000	1040000000	282000000	555000000	223000000	3580000000
Ecosystem land							794000000	0.15
Forest	170000000	214000000	51000000	149000000	155000000	38600000	92700000
Shrub	76200000	137000000	33700000	53400000	91200000	28300000	73700000
Sparse woodland	57200000	83000000	25000000	53900000	74700000	22300000	14200000
Other woodland	4690000	8720000	1940000	3280000	6150000	4050000	1880000
HCG	1920000000	75800000	28900000	1920000000	66900000	29100000	8760000
MCG	66900000	3040000000	54800000	75800000	3040000000	52100000	-6220000
LCG	29100000	52100000	1200000000	28900000	54800000	1200000000	-2540000
River	8420000	12000000	5210000	1710000	2620000	678000	20600000
Lake	1920000	884000	117000	139000	408000	77400	2300000
Reservoir or pond	174000000	239000000	67000000	10100000	13200000	7510000	450000000
Wetland	102000000	35600000	1930000	0	28800	342000	139000000
Residents and construction land							764000000	0.15
Urban land	60300000	98100000	35200000	1520000	3400000	715000	188000000
Rural residential land	93200000	238000000	91800000	27400000	59300000	24600000	312000000
Other construction land	87800000	133000000	49400000	2850000	2250000	691000	264000000
Unused land							86800000	0.02
Permanent glacier snow	14900000	55800000	4040000	365000	522000	39600	73800000
Beach	4580000	9900000	4840000	5100000	13100000	3450000	-2330000
Sand	37800	39600	50400	82800	2850000	13500	-2820000
Saline alkali soil	2040000	9020000	2540000	2820000	17900000	801000	-7870000
Bare land	5720000	8050000	2650000	0	8100	0	16400000
Bare rock	5820000	23100000	2590000	5360000	13000000	2390000	10800000
Other unused land	0	0	0	676000	108000	0	-784000
Ocean	0	0	0	149000	17100	139000	-304000
Total							5240000000
A negative number of the area means a gain of grassland or lake or shrub, and a loss of the other ecosystems; while a positive number of the area means a loss of grassland or lake or shrub, and a gain of other ecosystem areas; Percentage: the net gain of other ecosystem areas transferred from the loss of grassland to the total net loss of grassland. This note is also applicable to table S10 (b) (…
(b) The LUCC transfer matrix of lake in Shandong Province
Land use types	Lake to others	Others to lake	The net loss of lake (m2)	Percentage
Agriculture land			21500000	0.14
Paddy field	14100000	755000	13400000
Dry land	12900000	4710000	8160000
Ecosystem land			130000000	0.84
Forest	4160000	173000	3990000
Shrub	104000	862000	-759000
Sparse woodland	47700	19800	27900
Other woodland	175000	13500	161000
HCG	139000	1920000	-1780000
MCG	408000	884000	-476000
LCG	77400	117000	-39600
River	720000	628000	91800
Lake	688000000	688000000	0
Reservoir or pond	132000000	3690000	128000000
Wetland	580000	17100	563000
Residents and construction land			5100000	0.03
Urban land	3540000	442000	3100000
Rural residential land	1730000	355000	1370000
Other construction land	1040000	401000	635000
Unused land			-2190000	-0.01
Permanent Glacier Snow	4150000	302000	3850000
Beach	4550000	10300000	-5740000
Sand	0	1800	-1800
Saline alkali soil	232000	241000	-9000
Bare land	0	0	0
Bare rock	54000	315000	-261000
Other unused land	0	26100	-26100
Total			154000000
(c) The LUCC transfer matrix of shrub in Jilin Province
Land use types	Shrub to others	Others to shrub	The net loss of shrub (m2)	Percentage
Agriculture land			231000000	0.22
Paddy field	44700000	39200000	5510000
Dry land	646000000	421000000	225000000
Ecosystem land			833000000	0.8
Forest	1570000000	486000000	1080000000
Shrub	460000000	460000000	0
Sparse woodland	124000000	246000000	-121000000
Other woodland	11600000	7340000	4280000
HCG	91700000	62100000	29600000
MCG	40700000	204000000	-163000000
LCG	1270000	455000	811000
River	35400000	27200000	8230000
Lake	2730000	5130000	-2400000
Reservoir or pond	5380000	5440000	-56700
Wetland	27600000	32700000	-5160000
Residents and construction land			6600000	0.01
Urban land	5830000	1260000	4570000
Rural residential land	12600000	14000000	-1400000
Other construction land	3630000	194000	3430000
Unused land			-25100000	-0.02
Beach	45500000	75000000	-29500000
Sand	5800000	781000	5020000
Saline alkali land	5810000	5580000	228000
Bare land	30600	0	30600
Bare rock texture	614000	1510000	-896000
Total			1050000000
(d) The LUCC transfer matrix of shrub in Heilongjiang Province
Land use types	Shrub to others	Others to shrub	The net loss of shrub (m2)	Percentage
Agriculture land			1690000000	0.09
Paddy field	1440000000	76900000	1360000000
Dry land	1640000000	1310000000	330000000
Ecosystem land			16200000000	0.88
Forest	10900000000	2060000000	8850000000
Shrub	1390000000	1390000000	0
Sparse woodland	477000000	489000000	-11500000
Other woodland	72400000	37300000	35200000
HCG	2750000000	619000000	2140000000
MCG	149000000	85000000	64000000
LCG	3710000	159000	3550000
River	228000000	34100000	194000000
Lake	9860000	4440000	5420000
Reservoir or pond	21000000	4630000	16400000
Wetland	5190000000	307000000	4880000000
Residents and construction land			66100000	0
Urban land	19200000	2180000	17000000
Rural residential land	41900000	29100000	12800000
Other construction land	37300000	1030000	36300000
Unused land			396000000	0.02
Beach	450000000	58500000	392000000
Sand	0	113000	-113000
Saline-alkali land	65700	730000	-664000
Bare land	832000	384000	447000
Bare rock texture	5890000	920000	4970000
Total			18300000000
